# Supplementary material for: Short-Term Probiotic Colonization Alters Molecular Dynamics of 3D Oral Biofilms
Source: Int J Mol Sci. 2025 Jul 3;26(13):6403. doi: 10.3390/ijms26136403 (PMC12249812; doi:10.3390/ijms26136403)
Supplement: Supplementary file 1 [file ijms-26-06403-s001.zip]

Archive with 1 entries (1 files):
- ijms-3714952-supplementary.pdf
